# Supplementary material for: Investigation into the Influence of the Process Parameters on the Stability of a Poly(Vinyl)-Alcohol-Based Coating System
Source: Molecules. 2024 Jan 12;29(2):386. doi: 10.3390/molecules29020386 (PMC10820689; doi:10.3390/molecules29020386)
Supplement: Supplementary file 1 [file molecules-29-00386-s001.zip]

Archive with 1 entries (1 files):
- molecules-2718134-supplementary.pdf
